# Supplementary material for: Dark Sweet Cherry (Prunus avium L.) Juice Phenolics Rich in Anthocyanins Exhibit Potential to Inhibit Drug Resistance Mechanisms in 4T1 Breast Cancer Cells via the Drug Metabolism Pathway
Source: Curr Issues Mol Biol. 2025 Mar 20;47(3):213. doi: 10.3390/cimb47030213 (PMC11941269; doi:10.3390/cimb47030213)
Supplement: Supplementary file 1 [file cimb-47-00213-s001.zip]

Archive with 1 entries (1 files):
- cimb-3519182-supplementary.pdf
